# Supplementary material for: Effects of Whey Protein, Leucine, and Vitamin D Supplementation in Patients with Sarcopenia: A Systematic Review and Meta-Analysis
Source: Nutrients. 2023 Jan 19;15(3):521. doi: 10.3390/nu15030521 (PMC9920795; doi:10.3390/nu15030521)
Supplement: Supplementary file 1 [file nutrients-15-00521-s001.zip]

Archive with 1 entries (1 files):
- nutrients-2129980-supplementary.pdf
